# Supplementary material for: Adjusting for time‐varying confounders in survival analysis using structural nested cumulative survival time models
Source: Biometrics. 2019 Nov 7;76(2):472–83. doi: 10.1111/biom.13158 (PMC7317577; doi:10.1111/biom.13158)
Supplement: Supplementary file 1 — Supplementary Information [file BIOM-76-472-s001.zip]

Archive with 7 entries (7 files):
- example1.out
- example1.r
- example2.out
- example2.r
- generate_data.r
- README.txt
- sncstm.r
