# Supplementary material for: Adjusting for time‐varying confounders in survival analysis using structural nested cumulative survival time models
Source: Biometrics. 2019 Nov 7;76(2):472–83. doi: 10.1111/biom.13158 (PMC7317577; doi:10.1111/biom.13158)
Supplement: Supplementary file 1 — Supplementary Information [file BIOM-76-472-s001.zip › example1.out]

[1] "True values of psiA are"
, , 1

      [,1]  [,2]   [,3]   [,4]
[1,] -0.04 -0.01 -0.004 -0.002
[2,]  0.00 -0.04 -0.010 -0.004
[3,]  0.00  0.00 -0.040 -0.010
[4,]  0.00  0.00  0.000 -0.040

[1] "Numbers of failures in each interval are"
[1] 176  99  63  56
[1] "Numbers of censorings in each interval are"
[1] 160 108  79  57
[1] "The estimates are:"
, , 1

            [,1]        [,2]         [,3]        [,4]
[1,] -0.04069462 -0.01232722  0.039980542  0.02944122
[2,]  0.00000000 -0.01200897  0.058150949 -0.01874859
[3,]  0.00000000  0.00000000 -0.006184951  0.02863492
[4,]  0.00000000  0.00000000  0.000000000 -0.05509089

[1] "The estimates from the original data set are:"
            [,1]        [,2]         [,3]        [,4]
[1,] -0.04069462 -0.01232722  0.039980542  0.02944122
[2,]  0.00000000 -0.01200897  0.058150949 -0.01874859
[3,]  0.00000000  0.00000000 -0.006184951  0.02863492
[4,]  0.00000000  0.00000000  0.000000000 -0.05509089
[1] "Lower bounds of 95% confidence intervals:"
            [,1]        [,2]          [,3]        [,4]
[1,] -0.07450046 -0.05661035 -0.0005677942 -0.05246286
[2,]  0.00000000 -0.05702642 -0.0279683203 -0.09857379
[3,]  0.00000000  0.00000000 -0.0561408629 -0.04492376
[4,]  0.00000000  0.00000000  0.0000000000 -0.15207335
[1] "Upper bounds of 95% confidence intervals:"
             [,1]       [,2]       [,3]       [,4]
[1,] -0.007915266 0.03554495 0.08175662 0.09959879
[2,]  0.000000000 0.04206264 0.10476347 0.08559169
[3,]  0.000000000 0.00000000 0.06004087 0.09975087
[4,]  0.000000000 0.00000000 0.00000000 0.03016003
