# Supplementary material for: Adjusting for time‐varying confounders in survival analysis using structural nested cumulative survival time models
Source: Biometrics. 2019 Nov 7;76(2):472–83. doi: 10.1111/biom.13158 (PMC7317577; doi:10.1111/biom.13158)
Supplement: Supplementary file 1 — Supplementary Information [file BIOM-76-472-s001.zip › example1.r]

# sink("example1.out")

#----------------------
# Load the sncstm function
#----------------------

source("sncstm.r")

#----------------------
# Generate the data 
#----------------------

N <- 1000 # N is the number of individuals in the sample.
K <- 3 # K+1 is the number of visits (including the baseline visit at time 0).
EFFECT.MODIFICATION <- F # There is no modication by confounder or treatment history of the effect of treatment on the hazard.

source("generate_data.r")

data <- data.frame(tim=tim, fail=fail, tau=tau, A=A, L=L)

#----------------------
# The useA matrix
# Row k+1 of useA is a set of indicators of which previous treatments to include in the GLM for A_k given t>=tau_k.
# In this example we use only the most recent treatment in the GLM for A_k given t>=tau_k.
#----------------------

useA <- matrix(F, K+1, K+1)

for (k in 1:K)
  useA[k+1,] <- c(rep(0, k-1), 1, rep(0, K-k+1))

#----------------------
# The useL matrix
# Row k+1 of useL is like useA, but indicates which confounders to include, rather than which previous treatments.
# In this example we include all previous confounders in the GLM for A_k given t>=tau_k.
#----------------------

useL <- matrix(F, K+1, (K+1)*2)

for (k in 0:K)
  useL[k+1,] <- c(rep(1, k*2+2), rep(0, 2*(K-k)))

# Or instead we could include only the confounders measured at visit k.
# useL[1,] <- c(1, 1, rep(0, K*2))
# for (k in 1:K)
#   useL[k+1,] <- c(rep(0, k*2), 1, 1, rep(0, 2*(K-k)))

#----------------------
# Fit the SNCSTM
#----------------------

psiA.estimate <- sncstm(data=data, useA=useA, useL=useL, METHOD=2, EXPOSETYPE="gaussian")

print("The estimates are:")
print(psiA.estimate)

#----------------------
# Now perform bootstrap to get confidence intervals.
# This uses only 100 bootstraps, just to save time.  In practice, one would probably use at least 1000.
#----------------------

library(boot)
boot.out <- try( boot(data=data, statistic=sncstm, R=100, useA=useA, useL=useL, METHOD=2, EXPOSETYPE="gaussian", RETURNBOOT=T) )

# Work out the confidence intervals from this object.

psiA.lci <- matrix(0, K+1, K+1)
psiA.uci <- matrix(0, K+1, K+1)
                  
for (k in 0:K)
  for (l in k:K) {
      ind <- (K+1)*l + k+1
      ci <- try( boot.ci(boot.out, index=ind, type="basic") )
      psiA.lci[k+1, l+1] <- c(ci$basic[4])
      psiA.uci[k+1, l+1] <- c(ci$basic[5])
    }

print("The estimates from the original data set are:")
print( matrix(boot.out$t0, K+1, K+1) )
print("Lower bounds of 95% confidence intervals:")
print(psiA.lci)
print("Upper bounds of 95% confidence intervals:")
print(psiA.uci)

# sink()
