# Supplementary material for: Adjusting for time‐varying confounders in survival analysis using structural nested cumulative survival time models
Source: Biometrics. 2019 Nov 7;76(2):472–83. doi: 10.1111/biom.13158 (PMC7317577; doi:10.1111/biom.13158)
Supplement: Supplementary file 1 — Supplementary Information [file BIOM-76-472-s001.zip › example2.out]

[1] "True values of psiA are"
, , 1

      [,1]  [,2]   [,3]   [,4]
[1,] -0.04 -0.01 -0.004 -0.002
[2,]  0.00 -0.04 -0.010 -0.004
[3,]  0.00  0.00 -0.040 -0.010
[4,]  0.00  0.00  0.000 -0.040

, , 2

      [,1]  [,2]  [,3]  [,4]
[1,] 0.004 0.002 0.000 0.000
[2,] 0.000 0.004 0.002 0.000
[3,] 0.000 0.000 0.004 0.002
[4,] 0.000 0.000 0.000 0.004

[1] "Numbers of failures in each interval are"
[1] 178  97  69  59
[1] "Numbers of censorings in each interval are"
[1] 160 107  78  55
[1] "The estimates are:"
, , 1

            [,1]        [,2]         [,3]         [,4]
[1,] -0.03293893  0.01030825  0.008337746  0.016241962
[2,]  0.00000000 -0.03293893  0.010308251  0.008337746
[3,]  0.00000000  0.00000000 -0.032938929  0.010308251
[4,]  0.00000000  0.00000000  0.000000000 -0.032938929

, , 2

           [,1]       [,2]         [,3]         [,4]
[1,] 0.01469632 0.03202926 -0.009451724 -0.001365258
[2,] 0.00000000 0.01469632  0.032029256 -0.009451724
[3,] 0.00000000 0.00000000  0.014696317  0.032029256
[4,] 0.00000000 0.00000000  0.000000000  0.014696317

[1] "The estimates from the original data set are:"
, , 1

            [,1]        [,2]         [,3]         [,4]
[1,] -0.03293893  0.01030825  0.008337746  0.016241962
[2,]  0.00000000 -0.03293893  0.010308251  0.008337746
[3,]  0.00000000  0.00000000 -0.032938929  0.010308251
[4,]  0.00000000  0.00000000  0.000000000 -0.032938929

, , 2

           [,1]       [,2]         [,3]         [,4]
[1,] 0.01469632 0.03202926 -0.009451724 -0.001365258
[2,] 0.00000000 0.01469632  0.032029256 -0.009451724
[3,] 0.00000000 0.00000000  0.014696317  0.032029256
[4,] 0.00000000 0.00000000  0.000000000  0.014696317

[1] "Lower bounds of 95% confidence intervals:"
, , 1

            [,1]        [,2]        [,3]        [,4]
[1,] -0.05406968 -0.02206298 -0.03155305 -0.07573462
[2,]  0.00000000 -0.05406968 -0.02206298 -0.03155305
[3,]  0.00000000  0.00000000 -0.05406968 -0.02206298
[4,]  0.00000000  0.00000000  0.00000000 -0.05406968

, , 2

            [,1]         [,2]         [,3]         [,4]
[1,] -0.01548953 -0.008431531 -0.089223633 -0.151397711
[2,]  0.00000000 -0.015489533 -0.008431531 -0.089223633
[3,]  0.00000000  0.000000000 -0.015489533 -0.008431531
[4,]  0.00000000  0.000000000  0.000000000 -0.015489533

[1] "Upper bounds of 95% confidence intervals:"
, , 1

             [,1]         [,2]         [,3]         [,4]
[1,] -0.004790523  0.052238372  0.060061704  0.097386716
[2,]  0.000000000 -0.004790523  0.052238372  0.060061704
[3,]  0.000000000  0.000000000 -0.004790523  0.052238372
[4,]  0.000000000  0.000000000  0.000000000 -0.004790523

, , 2

           [,1]       [,2]       [,3]       [,4]
[1,] 0.05297473 0.07100202 0.08652297 0.13271326
[2,] 0.00000000 0.05297473 0.07100202 0.08652297
[3,] 0.00000000 0.00000000 0.05297473 0.07100202
[4,] 0.00000000 0.00000000 0.00000000 0.05297473
