# Supplementary material for: Adjusting for time‐varying confounders in survival analysis using structural nested cumulative survival time models
Source: Biometrics. 2019 Nov 7;76(2):472–83. doi: 10.1111/biom.13158 (PMC7317577; doi:10.1111/biom.13158)
Supplement: Supplementary file 1 — Supplementary Information [file BIOM-76-472-s001.zip › example2.r]

# sink("example2.out")

#----------------------
# Load the sncstm function
#----------------------

source("sncstm.r")

#----------------------
# Generate the data 
#----------------------

N <- 1000 # N is the number of individuals in the sample.
K <- 3 # K+1 is the number of visits (including the baseline visit at time 0).
EFFECT.MODIFICATION <- T # There is an interaction between treatment and one of the confounders.

source("generate_data.r")

#----------------------
# In this example, the variable La measured at visit k modifies the effect of A_k on the hazard psi_k(l) during the time interval [l, l+1). 
# To indicate this to the sncstm() function, we need to specify Z and useZ.
#----------------------

Z <- matrix(0, N, K+2)
colnames(Z) <- paste("Z.", 1:(K+2), sep="")
Z[,1] <- 1
Z[, 2:(K+2)] <- L[, (0:K)*2+1]
# The first column of Z consists entirely of 1's.  These are used by the
# sncstm() function to represent that the treatments  A_0, ..., A_K have
# main effects on the hazards in the SNCSTM.
# The other columns of Z contain the values of variables that will modify the
# effects of treatments A_0, ..., A_K on the hazards in the SNCSTM.  Here,
# these variables are the La's.

data <- data.frame(tim=tim, fail=fail, tau=tau, A=A, L=L, Z=Z)

#----------------------
# The useA matrix
# Row k+1 of useA is a set of indicators of which previous treatments to include in the GLM for A_k given t>=tau_k.
# In this example we use only the most recent treatment in the GLM for A_k given t>=tau_k.
#----------------------

useA <- matrix(F, K+1, K+1)
for (k in 1:K)
  useA[k+1,] <- c(rep(0, k-1), 1, rep(0, K-k+1))

#----------------------
# The useL matrix
# Row k+1 of useL is like useA, but indicates which confounders to include, rather than which previous treatments.
# In this example we include all previous confounders in the GLM for A_k given t>=tau_k.
#----------------------

useL <- matrix(F, K+1, (K+1)*2)
for (k in 0:K)
  useL[k+1,] <- c(rep(1, k*2+2), rep(0, 2*(K-k)))

# Or instead we could include only the confounders measured at visit k.
# useL[1,] <- c(1, 1, rep(0, K*2))
# for (k in 1:K)
#   useL[k+1,] <- c(rep(0, k*2), 1, 1, rep(0, 2*(K-k)))

#----------------------
# The useZ matrix
# useZ[k+1,l+1,] indicates which columns of Z to use as effect modifiers for Psi_k(l).
# The third dimension of this array (2 in this example) is the number of effect modifiers (1 in this example) at each time plus 1.
# In this example, there is one effect modifier, so useZ[k+1,l+1,] has two entries.
#----------------------

useZ <- array(0, c(K+1, K+1, 2))

         
for (k in 0:K)
  for (l in k:K) {
    useZ[k+1, l+1, 1] <- 1
    # The first entry should equal 1, meaning that the first column of Z is used.
    # Since this is a column of ones, this represents a main effect of treatment.
    useZ[k+1, l+1, 2] <- k+2
    # The second entry equals k+2, which means that the (k+2)th column of Z is an effect modifier for A_k during the time interval [l, l+1).  
    # In this example, this column contains the values of La measured at visit k.
  }

#----------------------
# The useAcensor matrix
# useAcensor[k+1,l+1,] indicates which of the columns of A are included in the hazard model for censoring during the interval [k,k+1)].
# There is also the option to specify useLcensor in sncstm: The fact that useLcensor has not been specified means that confounders will not be used in the censoring model.
#----------------------

useAcensor <- matrix(F, K+1, K+1)
for (k in 1:K)
  useAcensor[k+1,] <- c(rep(0, k-1), 1, rep(0, K-k+1))
diag(useAcensor) <- 1 
# This means that the current and previous A are in the censoring model.

# Or instead, just include current A in the censoring model.
# useAcensor <- diag(1, K+1, K+1)

#----------------------
# Fit the SNCSTM
#----------------------

psiA.estimate <- sncstm(data=data, useA=useA, useL=useL, useZ=useZ, METHOD=2, EXPOSETYPE="gaussian", CONSTRAIN=T, IPCW=T, admincens=admincens, useAcensor=useAcensor, useLcensor=NULL)

print("The estimates are:")
print(psiA.estimate)

#----------------------
# Now perform bootstrap to get confidence intervals.
# This uses only 100 bootstraps, just to save time.  In practice, one would probably use at least 1000.
#----------------------

library(boot)
boot.out <- try( boot(data=data, statistic=sncstm, R=100, useA=useA, useL=useL, useZ=useZ, admincens=admincens, METHOD=2, EXPOSETYPE="gaussian", CONSTRAIN=T, IPCW=T, useAcensor=useAcensor, useLcensor=NULL, RETURNBOOT=T) )

# Work out the confidence intervals from this object.

print("The estimates from the original data set are:")
print( array(boot.out$t0, c(K+1, K+1, 2)) )

psiA.lci <- array(0, c(K+1, K+1, 2))
psiA.uci <- array(0, c(K+1, K+1, 2))
                  
for (k in 0:K)
  for (l in k:K)
    for (zj in 1:2) {
      ind <- (K+1)*(K+1)*(zj-1) + (K+1)*l + k + 1
      ci <- try( boot.ci(boot.out, index=ind, type="basic") )
      psiA.lci[k+1, l+1, zj] <- c(ci$basic[4])
      psiA.uci[k+1, l+1, zj] <- c(ci$basic[5])
    }

print("Lower bounds of 95% confidence intervals:")
print(psiA.lci)
print("Upper bounds of 95% confidence intervals:")
print(psiA.uci)

# sink()
