# Supplementary material for: Adjusting for time‐varying confounders in survival analysis using structural nested cumulative survival time models
Source: Biometrics. 2019 Nov 7;76(2):472–83. doi: 10.1111/biom.13158 (PMC7317577; doi:10.1111/biom.13158)
Supplement: Supplementary file 1 — Supplementary Information [file BIOM-76-472-s001.zip › generate_data.r]

#----------------------
# Load required package
#----------------------
library(MASS)

#----------------------
# Parameter values
# mu, alpha, beta, gamma, delta, phi and Lvar are parameters of the data-generating mechanism for A_k, L_k and the failure times.
# In particular, delta describes the effects of the treatments on the hazard of failure, and phi describes the interactions between A and the history of La in these effects of treatment.
#----------------------

# mu, alpha, beta are parameters of the conditional distribution of L_k.
# gamma, delta and phi are parameters of the conditional hazard model
mu <- matrix(0, (K+1)*2, K+1)
alpha <- matrix(0, (K+1)*2, (K+1)*2)
beta <- matrix(0, (K+1)*2, K+1)
gamma <- matrix(0, K+1, (K+1)*2)
delta <- matrix(0, K+1, K+1)
phi <- matrix(0, K+1, K+1)
Lvar <- matrix(c(0.5, 0.2, 0.2, 0.5), 2, 2)
  
for (j in 1:K)
  alpha[j*2+(1:2), (j-1)*2+(1:2)] <- c(0.2, 0.2, 0.1, 0.1)
for (j in 1:K)
  beta[j*2+(1:2), j] <- c(0.1, 0.05)
for (j in 1:(K+1))
  gamma[j, 2*(j-1)+(1:2)] <- 0.03

# delta[k+1,] describes the effects of A_0, ..., A_K on the hazard rate between the kth and (k+1)th exposure times.
delta[1,1] <- -0.04
delta[2, 1:2] <- c(-0.0145, -0.04)
if (K>1)
  delta[3, 1:3] <- c(-0.0055, -0.0145, -0.04)
if (K>2)
  delta[4, 1:4] <- c(-0.00245, -0.0055, -0.0145, -0.04)

# Allowing an interaction between treatment and the confounders La.
if (EFFECT.MODIFICATION) {
  phi[1,1] <- 0.004
  phi[2, 1:2] <- c(0.002, 0.004)
  if (K>1)
    phi[3, 1:3] <- c(0, 0.002, 0.004)
  if (K>2)
    phi[4, 1:4] <- c(0, 0, 0.002, 0.004)
}

# Now calculate the true values of psi.
# psiA.true[k+1, l+1,] is the true effect of A_k on the hazard between times l and l+1.
psiA.true <- array(0, c(K+1, K+1, EFFECT.MODIFICATION+1))

h <- beta
if (K>1)
  for (j in 2:K)
    for (k in 0:(j-2))
      for (l in (k+1):(j-1))
        h[j*2+(1:2), k*2+1:2] <- h[j*2+(1:2), k*2+1:2] + alpha[j*2+(1:2), l*2+(1:2)] %*% h[l*2+(1:2), k*2+1:2]

psiA.true[,, 1] <- t(delta)
if (K>1)
  for (k in 0:(K-1))
    for (l in 1:(K-k))
      for (j in (k+1):(k+l))
        psiA.true[k+1, k+l+1, 1] <- psiA.true[k+1, k+l+1, 1] + gamma[k+l+1, (j*2)+1:2] %*% h[(j*2)+1:2, k+1]

if (EFFECT.MODIFICATION)
  psiA.true[,, 2] <- t(phi)

print("True values of psiA are")
print(psiA.true)

#----------------------
# Generate a dataset
#----------------------

set.seed(10)

# Matrices where the data will be stored
# A is the exposure.
# L is a vector of confounders: here we assume two confounders at each time-point (La and Lb).  Hence, there are 2*(K+1) confounders in total.
# tau are the individual exposure times, apart from the last (tau[,K+2]), which is the (random) administrative censoring time. The first exposure time is zero.
# rate is the hazard rate.
A <- matrix(0, N, K+1)
colnames(A) <- paste("A", 0:K, sep="")
L <- matrix(0, N, 2*(K+1))
colnames(L) <- paste(c("La", "Lb"), rep(0:K, each=2), sep="")
tau <- matrix(0, N, K+2)
rate <- matrix(0, N, K+1)

# Generate A and L
L[, 1:2] <- mvrnorm(N, mu[1:2, 1], Lvar)
A[,1] <- rnorm(N, mean=3+L[,1]/5+L[,2]/10, sd=0.9)
for (k in 1:K) {
  L[, k*2+(1:2)] <- mvrnorm(N, mu[k*2+(1:2), k+1], Lvar) + L[, (k-1)*2+(1:2)] %*% alpha[k*2+(1:2), (k-1)*2+(1:2)] + A[, 1:k] %*% t(beta[k*2+(1:2), 1:k])
  A[, k+1] <- rnorm(N, mean=3+L[,k*2+1]/10 + L[,k*2+2]/20, sd=0.7)
}

# Calculate the hazards in each time interval between exposures
baserate <- rep(0.34, K+1)

for (k in 0:K)
  rate[, k+1] <- baserate[k+1] + L[, k*2+(1:2)] %*% gamma[k+1, k*2+(1:2)] + as.matrix(A[, 1:(k+1)]) %*% delta[k+1, 1:(k+1)] + as.matrix(A[, 1:(k+1)] * L[, (0:k)*2+1]) %*% phi[k+1, 1:(k+1)]

# These rates can very occasionally be negative.  So, stop that happening.
rate[rate<0] <- 0.0001
    
# Generate irregular exposure times.
for (j in 2:(K+1))
  tau[,j] <- tau[,j-1] + 0.5 + runif(N)

# There is administrative censoring at time admin.cens.time
admin.cens.time <- K+1
tau[, K+2] <- admin.cens.time
tau[tau[, K+2] <= tau[,K+1], K+2] <- tau[tau[,K+2] <= tau[,K+1], K+1] + 0.001
# That last line is just to make sure that tau[,K+2] > tau[,K+1] (in practice
# such an individual will be censored or fail at or before time admin.cens.time
# anyway).

# Generate failure times
tims <- matrix(0, N, K+1)
for (k in 0:K)
  tims[,k+1] <- rexp(N, rate[, k+1]) + tau[,k+1]

tim <- tims[,K+1]
for (k in K:0)
  tim[tims[,k+1] < tau[,k+2]] <- tims[tims[,k+1] < tau[,k+2], k+1]

# There is administrative censoring at time admin.cens.time and random
# censoring by an exponential variable
censrate <- 0.2
cens <- pmin(rexp(N, censrate), admin.cens.time)

fail <- tim < cens
tim[fail==F] <- cens[fail==F]
admincens <- tim==admin.cens.time & !fail

nfail <- rep(0, K+1)
ncens <- rep(0, K+1)
# Count the numbers of failures and censorings in each interval between exposures
for (k in 0:K) {
  nfail[k+1] <- sum(tim >= tau[, k+1] & tim < tau[, k+2] & fail==T)
  ncens[k+1] <- sum(tim >= tau[, k+1] & tim < tau[, k+2] & fail==F)
}
print("Numbers of failures in each interval are")
print(nfail)
print("Numbers of censorings in each interval are")
print(ncens)
