# Supplementary material for: Adjusting for time‐varying confounders in survival analysis using structural nested cumulative survival time models
Source: Biometrics. 2019 Nov 7;76(2):472–83. doi: 10.1111/biom.13158 (PMC7317577; doi:10.1111/biom.13158)
Supplement: Supplementary file 1 — Supplementary Information [file BIOM-76-472-s001.zip › README.txt]

These R functions are for implementing methods described in the article `Adjusting for time-varying confounders in survival analysis using structural nested cumulative survival time models' by Seaman, Dukes, Keogh and Vansteelandt.

You should have the following files:

sncstm.r
generate_data.r
example1.r
example2.r
example1.out
example2.out

Sncstm.r this contains the sncstm function.  Generate_data.r generates sample datasets.  Example1.r calls generate_data.r to generate a data set and then analyses it using the sncstm function.  Example2.r contains a more complex example, which allows for effect modification, inverse probability weights and imposition of the constraint on the estimates of psi_k(l).  Example1.out and example2.out contain the output that should be obtained when example1.r and example2.r are run.
