# Supplementary material for: Adjusting for time‐varying confounders in survival analysis using structural nested cumulative survival time models
Source: Biometrics. 2019 Nov 7;76(2):472–83. doi: 10.1111/biom.13158 (PMC7317577; doi:10.1111/biom.13158)
Supplement: Supplementary file 1 — Supplementary Information [file BIOM-76-472-s001.zip › sncstm.r]

library(geepack)
library(survival)

expit <- function(x) { return( exp(x)/(1+exp(x)) ) }


logit <- function(x) { return( log( x/(1-x) ) ) }


integral.identity <- function(b, del, d, y, tol=0.005) {
  # Calculate the integral of the estimating function when g is the identity
  # link function.  This function is used by sncstm() when METHOD=2.
  integral <- rep(0, length(y))
  if (sum(abs(b))>0)
    integral <- exp(b*y) * (del - d*y) / b - del / b + d * (exp(b*y) - 1) / b^2
  integral[abs(b)<tol] <- ( del*y - d * y^2 / 2 )[abs(b)<tol]
  return(integral)
  } # end of integral.identity()


integral.logit <- function(b, a, e, d, y, tol=0.0001) {
  # Calculate the integral of the estimating function when g is the logit
  # link function.  This function is used by sncstm() when METHOD=2.
  fval <- b+d
  bzero <- abs(b)<tol
  fzero <- abs(fval)<tol
  dzero <- abs(d)<tol
  einfinite <- is.infinite(e)
  # If einfinite=T for a person, then their fitted value of A_k is either
  # 0 or 1.  In that case, it must be equal to their actual value of A_k.
  # Such a person contributes nothing to the estimating equations.
  integral <- rep(0, length(y))
  
  use <- !bzero & !einfinite
  if (sum(use)>0)
    integral[use==T] <- ( a * (exp(b*y)-1) / b )[use==T]
  use <- bzero & !einfinite
  if (sum(use)>0)
    integral[use==T] <- (a*y)[use==T]

  use <- !bzero & !fzero & !dzero & !einfinite
  if (sum(use==T)>0) {
    for (i in (1:length(integral))[use==T]) {
      subtract <- integrate(function(x) {exp(e[i]+fval[i]*x) / (1+exp(e[i]+d[i]*x))}, lower=0, upper=y[i])$value
      integral[i] <- integral[i] - subtract
      }
  }
  
  use <- bzero & !fzero & !dzero & !einfinite
  if (sum(use==T)>0) {
    subtract <- ( log( 1 + exp(e+d*y) ) - log( 1 + exp(e) ) ) / d
    integral[use==T] <- integral[use==T] - subtract[use==T]
  }
  
  use <- fzero & !dzero & !einfinite
  if (sum(use==T)>0) {
    subtract <- y*exp(e) - exp(e) * ( log( 1 + exp(e+d*y) ) - log( 1 + exp(e) ) ) / d
    integral[use==T] <- integral[use==T] - subtract[use==T]
  }
  
  use <- !fzero & dzero & !einfinite
  if (sum(use==T)>0) {
    subtract <- exp(e) * (exp(fval*y)-1) / (fval*(1+exp(e)))
    integral[use==T] <- integral[use==T] - subtract[use==T]
  }

  use <- fzero & dzero & !einfinite
  if (sum(use==T)>0) {
    subtract <- exp(e) * y / (1+exp(e))
    integral[use==T] <- integral[use==T] - subtract[use==T]
    }
    
  return(integral)
} # end of integral.logit()


sncstm <- function(data, indices=NULL, useA, useL, useZ=NULL, EXPOSETYPE, METHOD=2, CONSTRAIN=F, NQUAD=10, STABILISE=F, IPCW=F, admincens=NULL, useAcensor=NULL, useLcensor=NULL, RETURNBOOT=F, EXPONCUM=F, VERBOSE=F) {
  # Unless indices is specified, set it equal to 1:N, where N is the number
  # of individuals.  The purpose of the argument `indices' is to enable
  # bootstrapping using the boot() function.
  if (is.null(indices))
    indices <- 1:length(data$tim)

  # Extract the data from the data frame
  tim <- data$tim[indices]
  fail <- data$fail[indices]
  tau <- as.matrix( data[indices, grepl("tau.", names(data))] )
  A <- as.matrix( data[indices, grepl("A.", names(data))] )
  L <- as.matrix( data[indices, grepl("L.", names(data))] )
  N <- length(indices)
  K <- ncol(A)-1
  if (is.null(admincens))
    admincens <- rep(F, N)
  colnames(A) <- paste("A", 0:K, sep="")

  if (is.null(useZ)) {
    # By default, the SNCSTM assumes that the treatment effect is the same for
    # all values of L and previous treatments (i.e. no interactions).  In this
    # case, Z has only one column, consisting entirely of 1's.
    DIMZ <- 1
    Z <- array(1, c(N, K+1, K+1, 1))
    useZ <- array(diag(1, K+1, K+1), c(K+1, K+1, 1))
  } else {
    Zdata <- as.matrix( data[indices, grepl("Z.", names(data))] )
    DIMZ <- dim(useZ)[3]
    Z <- array(0, c(N, K+1, K+1, DIMZ))
    for (k in 0:K)
      for (l in k:K)
        for (zj in 1:DIMZ)
          Z[, k+1, l+1, zj] <- Zdata[, useZ[k+1, l+1, zj]]
  } # end of if (!is.null(Z))
  
  psiA <- array(0, c(K+1, K+1, DIMZ))
  psiA.se <- array(0, c(K+1, K+1, DIMZ))
  # psiA will contain the parameter estimates.
  # psiA.se will contain sandwich estimates of the standard errors
  # of these parameter estimates (ignoring uncertainty in the estimation of
  # the weights), but only for Method 1 and even then only when CONSTRAIN=T.
  numer <- array(0, c(K+1, K+1, DIMZ))
  denom <- array(0, c(K+1, K+1, DIMZ, DIMZ))

  # Identify whether visit times are irregular.  To do this, we look at whether
  # or not all the first follow-up visit times are equal, after excluding any
  # first follow-up visits that occur after the failure or censoring time.
  exclude <- tau[, 2] > tim
  if (var(tau[!exclude, 2])>0) {
    irregular <- T
    if (VERBOSE)
      print("Visit times are irregular")
  } else {
    irregular <- F
    if (VERBOSE)
      print("Visit times are regular")
  }

  if (VERBOSE) {
    for (k in 0:K) {
      print(paste("Number of failures between visit", k, "and visit", k+1))
      print( sum( tim>=tau[, k+1] & tim<tau[, k+2] & fail==T) )
    }
    print("Summary of visit times is")
    print(summary(tau))
  }
  
  # Calculate the deltastars.  If stabilised weights are used, then Deltastar[j+1,k+1] is A_j minus the fitted values of A_j from a regression of A_j on confounders measured up to time k and treatments measured up to time k-1.  If stabilised weights are not used, Deltastar[j+1,k+1} is just A_j.
  deltastar <- array(0, c(N, K+1, K+1))
  for (j in 1:K)
    for (k in 0:(j-1)) {
      if (STABILISE) {
        use <- tim>=tau[, j+1]
        fitA.star <- glm(A[, j+1] ~ cbind(A[, useA[k+1,]==1], L[, useL[k+1,]==1]), family=EXPOSETYPE, subset=use==T)
        deltastar[use==T, j+1, k+1] <- A[use==T, j+1] - fitA.star$fitted.values
      } else
        deltastar[, j+1, k+1] <- A[, j+1]        
    }

  if (METHOD<=2) {
    # Create pseudo-individuals for Methods 1 or 2

    maxpseudolen <- (K+1)*N*(NQUAD+1)
    # pseudolen (the actual number of pseudo-individuals) cannot be greater
    # than this.
    # In this expression it is NQUAD+1, rather than NQUAD.
    pseudoi <- rep(0, maxpseudolen)
    pseudok <- rep(0, maxpseudolen)
    pseudol <- rep(0, maxpseudolen)
    pseudoS <- rep(0, maxpseudolen)
    count <- 0
    
    for (k in 0:K)
      for (l in k:K) {
        use <- tim >= tau[, l+1]
        if (l==k) {
          start <- 0
        } else
          start <- min(tau[use==T, l+1] - tau[use==T, k+1])
        end <- max( pmin(tau[use==T, l+2], tim[use==T]) - tau[use==T, k+1] )
        end <- end - (end - start) / (NQUAD*10000)
        quadpoints <- seq(from=start, to=end, length.out=NQUAD)
        
        if (VERBOSE) {
          print(paste("Equally-spaced time points used when creating pseudo-individuals for psi[", k, ",", l, "] are", sep=""))          
          print(quadpoints)
        }

        for (s in quadpoints) {
          adjustedtim <- tau[, k+1] + s
          use <- tim >= adjustedtim & tau[, l+1] <= adjustedtim & adjustedtim < tau[, l+2]
          nuse <- sum(use)

          if (nuse>0) {
            pseudoi[count+1:nuse] <- (1:N)[use==T]
            pseudok[count+1:nuse] <- k
            pseudol[count+1:nuse] <- l
            pseudoS[count+1:nuse] <- adjustedtim[use==T]
            count <- count + nuse
          }
        } # end of for (s in quadpoints)
        
      } # end of for (k in 0:K) loop

    pseudoi <- pseudoi[1:count]
    pseudok <- pseudok[1:count]
    pseudol <- pseudol[1:count]
    pseudoS <- pseudoS[1:count]
    pseudolen <- count
  } # end of if (METHOD<=2)

  sigma2 <- rep(1, K+1)
  # sigma2[k+1] is the  is the estimated variance (dispersion parameter) in the GLM for A_k given t>=tau_k.  It is only used by Method.
  
  if (METHOD==1) {
    if (EXPOSETYPE=="gaussian") {
      for (k in 1:(K+1)) {
        fitA.base <- glm(A[,k] ~ cbind(A[, useA[k,]==1], L[, useL[k,]==1]), family=EXPOSETYPE, subset=tim>=tau[,k])
        sigma2[k] <- summary(fitA.base)$dispersion
      }
    } # end of if (EXPOSETYPE=="gaussian")
  } # end of if (METHOD==1)

  censrate.est <- matrix(0, N, K+1)
  # zero corresponds to censoring hazards of zero, which means no inverse
  # probability of censoring weighting.  If IPCW==T, a censoring
  # model will be fitted.
  censrate.stab <- array(0, c(N, K+1, K+1))
  # censrate.stab are the numerators of stabilised weights.

  if (IPCW) {
    # Fit model for censoring

    for (k in 0:K) {
      covars <- cbind(rep(1, N), A[, useAcensor[k+1,]==T], L[, useLcensor[k+1,]==T])
      endtim <- pmin(tim, tau[, k+2]) - tau[, k+1]
      cens.event <- tim < tau[, k+2] & !fail & !admincens
      # The !admincens condition is there to exclude administrative
      # censorings.  These are censorings at a time where the probability of
      # censoring given the baseline confounders equals one.
      flag <- try( fit.cens <- survreg(Surv(time=endtim, event=cens.event) ~ covars - 1, dist="exponential", subset=tim >= tau[, k+1]) )
      if (!is.character(flag)) {
        censrate.est[tim >= tau[, k+1], k+1] <- exp( - fit.cens$linear.predictors )
      } else {
        print(paste("WARNING: censoring model could not be fitted at time k=", k, ". Censoring weights for this interval will be set to 1 (i.e. no weighting).", sep=""))
      }
    } # end of for (k in 0:K) loop

    # For the numerator of stabilised weights, fit another model for censoring.
    for (k in 0:K) {
      if (!is.null(useAcensor)) {
        useAstab <- useAcensor[k+1,]
        useAstab[k+1] <- 0
      } else
        useAstab <- NULL
      # If useAcensor specifies that the covariates in the censoring model
      # include A_k, remove this variable from the covariates used in the
      # second censoring model that is used to the numerator of the
      # stabilised weights.
      covars <- cbind(rep(1, N), A[, useAstab==T], L[, useLcensor[k+1,]==T])
      for (l in k:K) {
        endtim <- pmin(tim, tau[, l+2]) - tau[, l+1]
        cens.event <- tim < tau[, l+2] & !fail & !admincens
        flag <- try( fit.cens <- survreg(Surv(time=endtim, event=cens.event) ~ covars - 1, dist="exponential", subset=tim >= tau[, l+1]) )
        if (!is.character(flag)) {
          censrate.stab[tim >= tau[, l+1], k+1, l+1] <- exp( - fit.cens$linear.predictors )
        } else {
          print(paste("WARNING: censoring model for numerator of stabilised weights could not be fitted at time (k,l)=(", k, ",", l, "). Censoring weights for this interval will be set to 1 (i.e. no weighting).", sep=""))
        }
      }
    } # end of for (k in 0:K) loop

    if (VERBOSE) {
      print("Summaries of hazards for the stabilised censoring rates for intervals starting at visit l when using covariates up to visit k:")
      for (k in 0:K)
        for (l in k:K) {
          print(paste("For (k,l)=(", k, ",", l, ")", sep=""))
          print(summary(censrate.stab[tim >= tau[, l+1], k+1, l+1]- censrate.est[tim >= tau[, l+1], l+1]))
        }
    }
  } # end of if (IPCW)

  for (m in 0:K) {      
    for (k in (K-m):0) {
      # Now, estimate psi_k(k+m).
      # So, the order of estimation is that we estimate psi_K(K) then
      # psi_K-1(K-1) then ... then psi_0(0) then psi_K-1(K) then psi_K-1(K-1),
      # ..., then psi_0(1), then ... then psi_0(K).
      
      atrisk <- tim >= tau[, k+m+1]
      # Identify which individuals are at risk at the beginning of interval
      # [k+m, k+m+1).
      fail.in.interval <- tim >= tau[, k+m+1] & tim < tau[, k+m+2] & fail==T
      # Identify which individuals are observed to fail during interval
      # [k+m, k+m+1).

      tim.diff <- pmin(tim, tau[, k+m+2]) - tau[, k+m+1]

      logwei.base <- rep(0, N)
      # logwei.base will be the log weight at the beginning of the (k+m)th
      # interval.  It is zero unless m>1.
      if (m>1)
        for (kindex in (k+1):(k+m-1))
          for (lindex in kindex:(k+m-1)) {
            if (DIMZ==1) {
              Zpsi <- Z[, kindex+1, lindex+1, 1] * psiA[kindex+1, lindex+1, 1]
            } else
              Zpsi <- as.vector(Z[, kindex+1, lindex+1,] %*% psiA[kindex+1, lindex+1,])
            logwei.base <- logwei.base + deltastar[, kindex+1, k+1] * Zpsi * ( tau[, lindex+2] - tau[, lindex+1] )
          }
      
      # Work out the amount that the log weights increase for each unit
      # increase in time.  This is sum.delpsiZ.
      sum.delpsiZ <- rep(0, N)
      if (m>0)
        for (j in (k+1):(k+m)) {
          if (DIMZ==1) {
            sum.delpsiZ <- sum.delpsiZ + deltastar[, j+1, k+1] * Z[, j+1, k+m+1, 1] * psiA[j+1, k+m+1, 1]
          } else
            sum.delpsiZ <- sum.delpsiZ + deltastar[, j+1, k+1] * as.vector(Z[, j+1, k+m+1,] %*% psiA[j+1, k+m+1, ])
        }
      # sum.delpsiZ now equals \sum_{j=k+1}^l \Delta^*_{j(k)} Z_{j(l)}^\top psi_{j(l)} in the notation of the paper.  Remember that \Delta^*_{j(k)} = A_j when STABILISE=F.
      
      logwei.tim <- logwei.base
      # logwei.tim will be the log weight at the earlier of the failure time and
      # the end of the (k+m)th interval.  It is only used by Methods 2 and 3.
      if (m>0)
        logwei.tim <- logwei.tim + sum.delpsiZ * tim.diff
      
      logcenswei.base <- rep(0, N)
      # logcenswei.base will be the log inverse probability of censoring weight
      # at the beginning of the (k+m)th interval.  It is zero unless m>0.
      if (IPCW & m>0)
        for (lindex in k:(k+m-1))
          logcenswei.base <- logcenswei.base + (censrate.est[, lindex+1] - censrate.stab[, k+1, lindex+1]) * ( tau[, lindex+2] - tau[, lindex+1] )

      logcenswei.tim <- rep(0, N)
      if (IPCW)
        logcenswei.tim <- logcenswei.base + (censrate.est[, k+m+1] - censrate.stab[, k+1, k+m+1]) * tim.diff
      # logcenswei.tim is like logwei.tim, but it deals with censoring.  It is
      # only used by Method 2.
      
      if (METHOD<=2) {
        use <- pseudok==k & pseudol==k+m
        # These are the pseudo-individuals who will be used by Methods 1 and 2.
        # Set up the covariates (covars and currt) and outcome (Aoutcome) for
        # the GLM that will be fitted to the pseudo-individuals.
        Aoutcome <- A[pseudoi[use==T], k+1]
        currt <- Z[pseudoi[use==T], k+1, k+m+1,] * ( pseudoS[use==T] - tau[pseudoi[use==T], k+m+1] )

        if (sum(useA[k+1,])>0) {
          covA <- A[pseudoi[use==T], useA[k+1,]==T]
        } else
          covA <- NULL
        if (sum(useL[k+1,])>0) {
          covL <- L[pseudoi[use==T], useL[k+1,]==T]
        } else
          covL <- NULL        
        
        if (m==0)
          prevt <- NULL

        if (m>0 & irregular) {
          prevt <- matrix(0, sum(use), m*DIMZ)
          colnames(prevt) <- paste("prevt", 1:(m*DIMZ), sep="")
          for (zj in 1:DIMZ)
            prevt[, (zj-1)*m+1:m] <- Z[pseudoi[use==T], k+1, (k+1):(k+m), zj] * ( tau[pseudoi[use==T], (k+2):(k+m+1)] - tau[pseudoi[use==T], (k+1):(k+m)] )
        }

        if (m>0 & !irregular & DIMZ>1) {
          # When visit times are regular, add elements of Z to the list of
          # covariates in the model for A_k, unless they are linear
          # combinations of covariates already in this model.
          # includeZ will record which interactions are added.
          includeZ <- matrix(0, DIMZ, K+1)
          covars <- cbind(covA, covL)
          prevt <- NULL
          for (j in k:(k+m-1))
            for (zj in 2:DIMZ) {
              covarZ <- cbind(covars, Z[pseudoi[use==T], k+1, j+1, zj])
              if (rankMatrix(covarZ)[1] > ncol(covars)) {
                prevt <- cbind(prevt, Z[pseudoi[use==T], k+1, j+1, zj])
                colnames(prevt)[ncol(prevt)] <- paste("Z", j+1, ".", zj, sep="")
                covars <- covarZ
                includeZ[zj, j+1] <- 1
              }
            }
        } # end of if (m>0 & !irregular & DIMZ>1)
                
        # covars will be the covariates for the GLM.
        covars <- cbind(covA, covL,  prevt)

        pseudologwei <- logwei.base[pseudoi]
        # pseudologwei will be the log weight for the pseudo-individuals at
        # the earlier of their failure time and the end of the (k+m)th interval.
        if (m>0)
          pseudologwei <- pseudologwei + sum.delpsiZ[pseudoi] * ( pseudoS - tau[pseudoi, k+m+1] )
        pseudowei.use <- exp(pseudologwei[use==T])

        if (IPCW) {
          # pseudologcenswei will be the log weight for the pseudo-individuals at
          # the earlier of their failure time and the end of the (k+m)th interval.
          pseudologcenswei <- logcenswei.base[pseudoi] + (censrate.est[pseudoi, k+m+1] - censrate.stab[pseudoi, k+1, k+m+1]) * ( pseudoS - tau[pseudoi, k+m+1] )
          pseudocenswei.use <- exp(pseudologcenswei[use==T])
        } else {
          pseudocenswei.use <- rep(1, sum(use))
        }
        
        pseudoi.use <- pseudoi[use==T]
        
        if (METHOD==1) {
          # For the purposes of calculating robust SEs, geeglm assumes that the
          # data are arranged so that all members of a cluster are together.
          # So, when METHOD=1, reorder the data to make this so.
          orderid <- order(pseudoi.use)
          Aoutcome <- Aoutcome[orderid]
          covars <- covars[orderid,]
          if (DIMZ==1)
            currt <- currt[orderid]
          if (DIMZ>1)
            currt <- currt[orderid,]
          pseudowei.use <- pseudowei.use[orderid]
          pseudocenswei.use <- pseudocenswei.use[orderid]
          pseudoi.use <- pseudoi.use[orderid]
        
          if (EXPOSETYPE=="binomial")
            geeglmscalefix <- T
          if (EXPOSETYPE=="gaussian")
            geeglmscalefix <- F

          if (CONSTRAIN)
            {# Unlike the function glm, the function geeglm cannot handle colinearity.  So, if geeglm will be used (i.e. if CONSTRAIN=T), then remove elements of covars that make the matrix [currt, covars] less than full rank.  In fact, what I do is build up the matrix [currt, covars] by starting with [currt] and adding each element of covars if it does not make the matrix [currt, covars] less than full rank.
          # This code only works when covars is a matrix (i.e. has at least two columns)
              if (is.matrix(covars))
                if ( rankMatrix(cbind(currt, covars))[1] < DIMZ + ncol(covars) ) {
                  covars.part <- currt
                  for (j in 1:ncol(covars)) {
                    covars.new <- cbind(covars.part, covars[,j])
                    if (is.matrix(covars.part)) {
                      if (rankMatrix(covars.new)[1] > rankMatrix(covars.part)[1]) {
                        covars.part <- covars.new
                        colnames(covars.part)[ncol(covars.part)] <- colnames(covars)[j]
                      }
                    } else
                      if (rankMatrix(covars.new)[1] > 1) {
                        covars.part <- covars.new
                        colnames(covars.part)[ncol(covars.part)] <- colnames(covars)[j]
                      }
                  }
                  # Because of colinearity, number of covariates has been reduced from ncol(covars) to ncol(covars.part) - DIMZ)
                  covars <- covars.part[, (DIMZ+1):ncol(covars.part)]
                } # end of if (is.matrix(covars))
            } # end of if (CONSTRAIN)
        } # end of if (METHOD==1)
        
        if (DIMZ==1) {
          if (METHOD==1 & CONSTRAIN)
            fitA.tim <- geeglm(Aoutcome ~ covars + currt, family=EXPOSETYPE, weights=pseudowei.use * pseudocenswei.use, id=pseudoi.use, scale.fix=geeglmscalefix, scale.value=rep(1, sum(use)))
          # This is like fitting the following GLM, but also provides sandwich
          # estimate of the variance:
          if (METHOD==2 | !CONSTRAIN)
            fitA.tim <- glm(Aoutcome ~ covars + currt, family=EXPOSETYPE, weights=pseudowei.use * pseudocenswei.use)
          # Note that using glm() with weights will cause a warning to be issued
          # when family=binomial.  This warning can be ignored.
          }
        if (DIMZ==2) {
          currt1 <- currt[,1]
          currt2 <- currt[,2]
          if (METHOD==1 & CONSTRAIN)
            fitA.tim <- geeglm(Aoutcome ~ covars + currt1 + currt2, family=EXPOSETYPE, weights=pseudowei.use * pseudocenswei.use, id=pseudoi.use, scale.fix=geeglmscalefix, scale.value=rep(1, sum(use)))
          if (METHOD==2 | !CONSTRAIN)
            fitA.tim <- glm(Aoutcome ~ covars + currt1 + currt2, family=EXPOSETYPE, weights=pseudowei.use * pseudocenswei.use)          
        }
        if (DIMZ==3) {
          currt1 <- currt[,1]
          currt2 <- currt[,2]
          currt3 <- currt[,3]
          if (METHOD==1 & CONSTRAIN)
            fitA.tim <- geeglm(Aoutcome ~ covars + currt1 + currt2 + currt3, family=EXPOSETYPE, weights=pseudowei.use * pseudocenswei.use, id=pseudoi.use, scale.fix=geeglmscalefix, scale.value=rep(1, sum(use)))
          if (METHOD==2 | !CONSTRAIN)
            fitA.tim <- glm(Aoutcome ~ covars + currt1 + currt2 + currt3, family=EXPOSETYPE, weights=pseudowei.use * pseudocenswei.use)          
        }
        if (DIMZ==4) {
          currt1 <- currt[,1]
          currt2 <- currt[,2]
          currt3 <- currt[,3]
          currt4 <- currt[,4]
          if (METHOD==1 & CONSTRAIN)
            fitA.tim <- geeglm(Aoutcome ~ covars + currt1 + currt2 + currt3 + currt4, family=EXPOSETYPE, weights=pseudowei.use * pseudocenswei.use, id=pseudoi.use, scale.fix=geeglmscalefix, scale.value=rep(1, sum(use)))
          if (METHOD==2 | !CONSTRAIN)
            fitA.tim <- glm(Aoutcome ~ covars + currt1 + currt2 + currt3 + currt4, family=EXPOSETYPE, weights=pseudowei.use * pseudocenswei.use)          
        }
        if (DIMZ==5) {
          currt1 <- currt[,1]
          currt2 <- currt[,2]
          currt3 <- currt[,3]
          currt4 <- currt[,4]
          currt5 <- currt[,5]
          if (METHOD==1 & CONSTRAIN)
            fitA.tim <- geeglm(Aoutcome ~ covars + currt1 + currt2 + currt3 + currt4 + currt5, family=EXPOSETYPE, weights=pseudowei.use * pseudocenswei.use, id=pseudoi.use, scale.fix=geeglmscalefix, scale.value=rep(1, sum(use)))
          if (METHOD==2 | !CONSTRAIN)
            fitA.tim <- glm(Aoutcome ~ covars + currt1 + currt2 + currt3 + currt4 + currt5, family=EXPOSETYPE, weights=pseudowei.use * pseudocenswei.use) 
        }
        if (DIMZ>5)
          print("ERROR: Program not designed to handle more than four interaction terms")
      } # end of if (METHOD<=2)

      if (METHOD==1) {
        if (DIMZ==1) {
          psiA[k+1, k+m+1, 1] <- - fitA.tim$coefficients["currt"] / sigma2[k+1]
          if (CONSTRAIN)
            psiA.se[k+1, k+m+1, 1] <- summary(fitA.tim)$coefficients["currt", 2] / sigma2[k+1]
          # This gives the sandwich estimator of the standard error
          # (ignoring uncertainty in the estimation of the weights)
        }
        if (DIMZ>1) {
          psiA[k+1, k+m+1,] <- - fitA.tim$coefficients[paste("currt", 1:DIMZ, sep="")] / sigma2[k+1]
          if (CONSTRAIN)
            psiA.se[k+1, k+m+1,] <- summary(fitA.tim)$coefficients[paste("currt", 1:DIMZ, sep=""), 2] / sigma2[k+1]
          # This gives the sandwich estimator of the standard errors
          # (ignoring uncertainty in the estimation of the weights)
        }
      } # end of if (METHOD==1)

      if (METHOD==2 | METHOD==3) {
        # Start setting up the covariates
        if (sum(useA[k+1,])>0) {
          covA <- A[, useA[k+1,]==T]
        } else
          covA <- NULL
        if (sum(useL[k+1,])>0) {
          covL <- L[, useL[k+1,]==T]
        } else
          covL <- NULL        

        if (m>0 & irregular) {
          prevt <- matrix(0, N, m*DIMZ)
          for (zj in 1:DIMZ)
            prevt[, (zj-1)*m+1:m] <- Z[, k+1, (k+1):(k+m), zj] * ( tau[, (k+2):(k+m+1)] - tau[, (k+1):(k+m)] )
        } else
          prevt <- NULL

        if (m>0 & !irregular & DIMZ>1) {
          # When visit times are regular, add elements of Z to the list of
          # covariates in the model for A_k, unless they are linear
          # combinations of covariates already in this model.
          prevt <- NULL
          for (j in k:(k+m-1))
            for (zj in 2:DIMZ)
              if (includeZ[zj, j+1])
                prevt <- cbind(prevt, Z[, k+1, j+1, zj])
          if (!is.null(prevt))
            colnames(prevt)[ncol(prevt)] <- paste("Z", j+1, ".", zj, sep="")
        } # end of if (m>0 & !irregular & DIMZ>1)

        covars <- cbind(covA, covL,  prevt)
      }

      if (METHOD==2) {
        # delta.base will be the value of delta at the beginning of the (k+m)th interval.
        # delta.tim will be the value of delta at the earlier of the failure/censoring
        # time and the end of the (k+m)th interval.
        if (DIMZ==1) {
          delta.base <- A[, k+1] - predict.glm(fitA.tim, type="response", newdata=data.frame(covars=covars, currt=0))
          delta.tim <- A[, k+1] - predict.glm(fitA.tim, type="response", newdata=data.frame(covars=covars, currt=tim.diff))
          }
        if (DIMZ==2) {
          delta.base <- A[, k+1] - predict.glm(fitA.tim, type="response", newdata=data.frame(covars=covars, currt1=0, currt2=0))
          delta.tim <- A[, k+1] - predict.glm(fitA.tim, type="response", newdata=data.frame(covars=covars, currt1=tim.diff, currt2=tim.diff*Z[, k+1, k+m+1, 2]))
        }
        if (DIMZ==3) {
          delta.base <- A[, k+1] - predict.glm(fitA.tim, type="response", newdata=data.frame(covars=covars, currt1=0, currt2=0, currt3=0))
          delta.tim <- A[, k+1] - predict.glm(fitA.tim, type="response", newdata=data.frame(covars=covars, currt1=tim.diff, currt2=tim.diff*Z[, k+1, k+m+1, 2], currt3=tim.diff*Z[, k+1, k+m+1, 3]))
        }
        if (DIMZ==3) {
          delta.base <- A[, k+1] - predict.glm(fitA.tim, type="response", newdata=data.frame(covars=covars, currt1=0, currt2=0, currt3=0))
          delta.tim <- A[, k+1] - predict.glm(fitA.tim, type="response", newdata=data.frame(covars=covars, currt1=tim.diff, currt2=tim.diff*Z[, k+1, k+m+1, 2], currt3=tim.diff*Z[, k+1, k+m+1, 3]))
        }
        if (DIMZ==4) {
          delta.base <- A[, k+1] - predict.glm(fitA.tim, type="response", newdata=data.frame(covars=covars, currt1=0, currt2=0, currt3=0, currt4=0))
          delta.tim <- A[, k+1] - predict.glm(fitA.tim, type="response", newdata=data.frame(covars=covars, currt1=tim.diff, currt2=tim.diff*Z[, k+1, k+m+1, 2], currt3=tim.diff*Z[, k+1, k+m+1, 3], currt4=tim.diff*Z[, k+1, k+m+1, 4]))
        }
        if (DIMZ==5) {
          delta.base <- A[, k+1] - predict.glm(fitA.tim, type="response", newdata=data.frame(covars=covars, currt1=0, currt2=0, currt3=0, currt4=0, currt5=0))
          delta.tim <- A[, k+1] - predict.glm(fitA.tim, type="response", newdata=data.frame(covars=covars, currt1=tim.diff, currt2=tim.diff*Z[, k+1, k+m+1, 2], currt3=tim.diff*Z[, k+1, k+m+1, 3], currt4=tim.diff*Z[, k+1, k+m+1, 4], currt5=tim.diff*Z[, k+1, k+m+1, 5]))
        }
        if (DIMZ>5)
          print("ERROR: Program not designed to handle more than four interaction terms")
      } # end of if (METHOD==2)

      if (METHOD==2) {
        if (DIMZ==1) {
          Z.currtcoeff <- Z[, k+1, k+m+1, 1] * fitA.tim$coefficients["currt"]
        } else
          Z.currtcoeff <- as.vector(Z[, k+1, k+m+1,] %*% fitA.tim$coefficients[paste("currt", 1:DIMZ, sep="")])
      }
            
      if (METHOD==2) {
        deltastarZpsi.km <- rep(0, N)
        if (m>0) {
          if (DIMZ==1)
            Zpsi.km <- Z[, k+m+1, k+m+1, 1] * psiA[k+m+1, k+m+1,]
          if (DIMZ>1)
            Zpsi.km <- as.vector(Z[, k+m+1, k+m+1,] %*% psiA[k+m+1, k+m+1,])
          deltastarZpsi.km <- deltastar[, k+m+1, k+1] * Zpsi.km
        }
        
        # integ will be the integral in the numerator and denominator of the
        # formula for the estimator of psi.

        if (EXPOSETYPE=="gaussian")
          integ <- integral.identity(b=deltastarZpsi.km + censrate.est[, k+m+1] - censrate.stab[, k+1, k+m+1], del=delta.base, d=Z.currtcoeff, y=tim.diff)
        if (EXPOSETYPE=="binomial")
          integ <- integral.logit(b=deltastarZpsi.km + censrate.est[, k+m+1] - censrate.stab[, k+1, k+m+1], a=A[,k+1], e=logit(A[,k+1]-delta.base), d=Z.currtcoeff, y=tim.diff)
        # Note that A[,k+1]-delta.base is the same as the expectation of
        # A[,k+1] at the lth visit time.
        
        integ <- integ * exp(logwei.base) * exp(logcenswei.base)
        # integ now equals \int_{S_l}^{S_{l+1}} R(t) w_k(t) w_k^{CS}(t) \Delta_k(t) dt in the notation of the paper.
      } # end of if (METHOD==2)
      
      if (METHOD==3) {
        if (IPCW)
          print("WARNING: Inverse probability of censoring weighting has not been implemented for Method 3.  Estimation will proceed without using weights.")
        
        # Add elements of Z to the list of covariates in the model
        # for A_k, unless they are linear combinations of covariates (A's
        # and L's) already in this model.  This would typically be the case.
        if (DIMZ>1)
          for (zj in 2:DIMZ) {
            covarZ <- cbind(covars, Z[, k+1, k+m+1, zj])
            if (rankMatrix(covarZ)[1] > ncol(covars))
              covars <- covarZ
          }

        # Order the individuals who are still at risk at (k+m)th exposure time
        # according to earliest of their failure, censoring and (k+m+1)th
        # exposure times.  We shall not use the first n.earlier sorted
        # individuals.
        n.earlier <- sum(tim.diff<0)
        ord <- order(tim.diff)
        
        integ <- rep(0, N)
        prev.timdiff <- 0
        prev.beta <- NULL
        delta.tim <- rep(0, N)
        delta.base <- rep(0, N)
        still.estimable <- T # This will be true until there are too few
        # individuals left to fit the model for A_k, at which point we should
        # stop calculating the integral integ.

        # Now work through the times at which the risk set changes
        for (j in (n.earlier+1):N)
          if (tim.diff[ord[j]] != prev.timdiff & still.estimable) {
            flag <- try( fit <- glm(A[, k+1] ~ covars, family=EXPOSETYPE, weights=exp(logwei.base + sum.delpsiZ * prev.timdiff), subset=ord[j:N], start=prev.beta), silent=T )
            if (is.character(flag)) {
              # There are now too few individuals still in the risk set.
              still.estimable <- F
            } else {
              # There are still enough individuals in the risk set, so carry on.
              delta.now <- rep(0, N)
              delta.now[ord[j:N]] <- A[ord[j:N], k+1] - fit$fitted.values
              if (j==n.earlier+1)
                delta.base[ord[j:N]] <- delta.now[ord[j:N]]
              failnow <- tim.diff==tim.diff[ord[j]] & fail.in.interval==T
              delta.tim[failnow==T] <- delta.now[failnow==T]
              if (m==0) {
                integ[ord[j:N]] <- integ[ord[j:N]] + delta.now[ord[j:N]] * (tim.diff[ord[j]] - prev.timdiff)
              } else {
                integ.add <- delta.now[ord[j:N]] * ( exp(tim.diff[ord[j]] * sum.delpsiZ[ord[j:N]]) - exp(prev.timdiff * sum.delpsiZ[ord[j:N]]) ) / sum.delpsiZ[ord[j:N]]
                zero.sum.delpsiZ <- abs(sum.delpsiZ[ord[j:N]]) < 0.00001
                integ.add[zero.sum.delpsiZ==T] <- ( delta.now[ord[j:N]] * ( tim.diff[ord[j]] - prev.timdiff ) )[zero.sum.delpsiZ==T]
                # You cannot divide by zero!
                integ[ord[j:N]] <- integ[ord[j:N]] + integ.add
              }
              prev.timdiff <- tim.diff[ord[j]]
              prev.beta <- fit$coefficients
            } # end of else
          } # end of if (tim.diff[ord[j]] != prev.timdiff & still.estimable)

        integ <- integ * exp(logwei.base)
        # integ now equals \int_{S_l}^{S_{l+1}} R(t) w_k(t) w_k^{CS}(t) \Delta_k(t) dt in the notation of the paper.
      } # end of if (METHOD==3)

      if (METHOD==2 | METHOD==3) {
        # "ind.woz" in the three variables below stands for individual contribution without including Z.
        numer1.ind.woz <- rep(0, N)
        numer2.ind.woz <- rep(0, N)
        denom.ind.woz <- rep(0, N)

        # numer1 is the first part of the numerator in the estimator of psiA
        # (i.e. the part that involves dN(t)).
        numer1.ind.woz[fail.in.interval] <- ( exp(logwei.tim + logcenswei.tim) * delta.tim )[fail.in.interval==T]
        numer1 <- rep(0, DIMZ)
        for (zj in 1:DIMZ)
          numer1[zj] <- sum( (numer1.ind.woz * Z[, k+1, k+m+1, zj])[fail.in.interval==T] )

        # numer2 is (minus) the second part of the numerator in the estimator of psiA.
        if (m>0)
          numer2.ind.woz[atrisk==T] <- ( sum.delpsiZ * integ)[atrisk==T]
        numer2 <- rep(0, DIMZ)
        for (zj in 1:DIMZ)
          numer2[zj] <- sum(numer2.ind.woz[atrisk==T] * Z[atrisk==T, k+1, k+m+1, zj])

        if (DIMZ==1) {
          numer[k+1, k+m+1, 1] <- numer1 - numer2
        } else
          numer[k+1, k+m+1,] <- numer1 - numer2

        # denom is the denominator in the estimator of psiA.
        denom.ind.woz[atrisk==T] <- (integ * delta.base)[atrisk==T]          
        if (DIMZ==1) {
          denom[k+1, k+m+1, 1, 1] <- sum( (denom.ind.woz * Z[, k+1, k+m+1, 1]^2)[atrisk==T] )
          denom.inverse <- 1 / denom[k+1, k+m+1, 1, 1]
          psiA[k+1, k+m+1, 1] <- numer[k+1, k+m+1, 1] / denom[k+1, k+m+1, 1, 1]
        }
        if (DIMZ>1) {
          for (zj in 1:DIMZ)
            for (zk in 1:zj) {
              denom[k+1, k+m+1, zj, zk] <- sum( (denom.ind.woz * Z[, k+1, k+m+1, zj] * Z[, k+1, k+m+1, zk])[atrisk==T] )
              denom[k+1, k+m+1, zk, zj] <- denom[k+1, k+m+1, zj, zk]
            }
          flag <- try( denom.inverse <- solve(denom[k+1, k+m+1,,]), silent=T )
          if (!is.character(flag)) {
            psiA[k+1, k+m+1,] <- denom.inverse %*% numer[k+1, k+m+1,]
          } else {
            print("Warning: Inversion of matrix failed")
            psiA[k+1, k+m+1,] <- 0
            denom.inverse <- matrix(1e99, DIMZ, DIMZ)
          }
        } # end of if (DIMZ>1)
      } # end of if (METHOD==2 | METHOD==3)
    
    } # end of for (k in (K-m):0) loop

    if ( METHOD==1 & CONSTRAIN ) {
      # Now apply Method 1 with the constraint.
      # This is done simply by calculating the weighted average of the
      # K-m estimates of the same parameter psi_k(k+m), weighted by the
      # sandwich estimates of the variances of these estimates.
      numer.sum <- rep(0, DIMZ)
      denom.sum <- rep(0, DIMZ)
      for (j in 0:(K-m)) {
        numer.sum <- numer.sum + psiA[j+1, j+m+1,] / psiA.se[j+1, j+m+1,]^2
        denom.sum <- denom.sum + 1 / psiA.se[j+1, j+m+1,]^2
      }
      psicommon <- numer.sum / denom.sum
      for (j in k:(K-m))
        psiA[j+1, j+m+1,] <- psicommon
    } # end of if ( METHOD==1 & CONSTRAIN)
      
    if ( (METHOD==2 | METHOD==3) & CONSTRAIN ) {
      # Now apply Method 2 or 3 with the constraint, by adding the
      # contributions to the estimating equations.
      numer.sum <- rep(0, DIMZ)
      denom.sum <- matrix(0, DIMZ, DIMZ)
      for (j in 0:(K-m)) {
        numer.sum <- numer.sum + numer[j+1, j+m+1,]
        denom.sum <- denom.sum + denom[j+1, j+m+1,,]
      }
      if (DIMZ==1)
        psicommon <- numer.sum / denom.sum
      if (DIMZ>1) {
        flag <- try( psicommon <- solve(denom.sum) %*% numer.sum, silent=T )
        if (is.character(flag)) {
          print("Warning: Inversion of matrix failed")
          psicommon <- rep(0, DIMZ)
        }
      }
      for (j in k:(K-m))
        psiA[j+1, j+m+1,] <- psicommon
    } # end of if ( (METHOD==2 | METHOD==3) & CONSTRAIN )

  }  # end of for (m in 0:(K-k)) loop
  
  if (EXPONCUM) {
    # Now add to the psiA results, estimates of cumulative causal effects and exponentials of cumulative causal effects.
    psiA.extra <- array(0, c(K+1, K+1, DIMZ*3))
    psiA.extra[,, 1:DIMZ] <- psiA[,, 1:DIMZ]
    for (v in 1:DIMZ) {
      psiA.extra[,, DIMZ+v] <- t(apply(psiA.extra[,, v], 1, cumsum))
      psiA.extra[,, DIMZ*2+v] <- exp( psiA.extra[,, DIMZ+v] )
    }
    psiA <- psiA.extra
  } # end of if (EXPONCUM)
  
  if (RETURNBOOT) {
    psiA <- as.vector(psiA)
    return(psiA=psiA)
  } else
    return(psiA)
} # end of sncstm() function
